# Supplementary material for: Whole-genome sequence-based comparison and profiling of virulence-associated genes of Bacillus cereus group isolates from diverse sources in Japan
Source: BMC Microbiol. 2019 Dec 16;19:296. doi: 10.1186/s12866-019-1678-1 (PMC6915864; doi:10.1186/s12866-019-1678-1)
Supplement: Supplementary file 1 — Additional file 1: Table S1. Presence or absence of Bacillus cereus virulence-associated genes in each genome sequence as detected using BTyper version 2.3.0 [12]. The profiles of virulence-associated genes from Japanese B. cereus group isolates are shown. [file 12866_2019_1678_MOESM1_ESM.xlsx]

## Sheet: Additional file 1 Table S1
Table S1. Presence or absence of Bacillus cereus virulence-associated genes in each genome sequence as detected using BTyper version 2.3.0 [12].
			bceT	cytK	sph	clo		ent genes			bps genes					inhA genes
Isolate name	panC cladeb		bceT	cytK2	spha	cloa		entFM	entAa		bpsD	bpsEa	bpsF	bpsHa		inhA1a	inhA2a
deer4	II		1	0	1	1		1	1		0	1	1	1		1	1
tcg2-1	II		1	0	1	1		1	1		1	1	1	1		1	1
tky2-1	II		1	0	1	1		1	1		0	1	1	1		1	1
oknw2-1	III		1	0	1	1		1	1		1	1	1	1		1	1
fki8	III		0	0	1	1		1	1		0	1	0	1		1	1
cowbarnOut9	III		0	1	1	1		1	1		0	1	0	1		1	1
cow2_2016	III		0	0	1	1		1	1		0	1	0	1		1	1
kgsm2-3	III		0	0	1	1		1	1		0	1	0	1		1	1
shg10	III		0	0	1	1		1	1		0	1	1	1		1	1
gfu2-10	III		0	1	1	1		1	1		0	1	1	1		1	1
GTC2886	III		0	0	1	1		1	1		0	1	1	1		1	1
GTC2903	III		0	1	1	1		1	1		0	1	0	1		1	1
BC09-073	III		0	0	1	1		1	1		0	1	1	1		1	1
BC10-013	III		0	0	1	1		1	1		0	1	1	1		1	1
BC11-057	III		0	0	1	1		1	1		0	1	1	1		1	1
GTC2926	III		0	0	1	1		1	1		0	1	1	1		1	1
GTC1777	III		0	0	1	1		1	1		0	1	1	1		1	1
cowfeces20	IV		1	1	1	1		1	1		0	1	1	1		1	1
horsefeces36	IV		1	1	1	1		1	1		0	1	1	1		1	1
cowfeces18	IV		1	1	1	1		1	1		0	1	1	1		1	1
cowbarnOut12	IV		1	1	1	1		0	1		0	1	1	1		1	1
cowbarnOut8	IV		1	1	1	1		1	1		0	1	1	1		1	1
cowfeces17	IV		1	1	1	1		1	1		1	1	1	1		1	1
cowbarnOut13	IV		1	1	1	1		1	1		1	1	1	1		1	1
horsefeces34	IV		1	1	1	1		1	1		0	1	1	1		1	1
horsefeces33	IV		1	1	1	1		1	1		1	1	1	1		1	1
ach14	IV		1	1	1	1		1	1		0	1	1	1		1	1
horsepaddock30	IV		1	1	1	1		1	1		0	1	1	1		1	1
cowfeces19	IV		1	1	1	1		1	1		1	1	1	1		1	1
ibrk7	IV		1	1	1	1		1	1		0	1	1	1		1	1
horsepaddock31	IV		1	1	1	1		1	1		1	1	1	1		1	1
cowbarnIn1	IV		0	1	1	1		1	1		1	1	1	1		1	1
horseOutpaddock26	IV		1	1	1	1		1	1		0	1	1	1		1	1
cowsilo24	IV		0	1	1	1		1	1		0	1	1	1		1	1
gfu2-1	IV		0	1	1	1		1	1		0	1	1	1		1	1
cowbarnIn3	IV		0	1	1	1		1	1		0	1	1	1		1	1
cowbarnIn5	IV		0	1	1	1		0	1		0	1	1	1		1	1
cowbarnOut11	IV		0	1	1	1		1	1		0	1	1	1		1	1
cowbarnIn4	IV		1	1	1	1		1	1		0	1	1	1		1	1
horsefeces35	IV		1	0	1	1		1	1		0	1	1	1		1	1
horsepaddock29	IV		1	1	1	1		1	1		0	1	1	1		1	1
cow1_2016	IV		0	1	1	1		1	1		0	1	1	1		1	1
horsefeces32	V		1	0	1	1		1	1		0	1	0	1		1	1
hkd1-1	V		1	0	1	1		1	1		0	1	0	1		1	1
aGenes that were present in the sequences of all the 44 Japanese isolates used in this study.
bpanC clade typing from Table S2.
The numbers 1 and 0 indicate the presence or absence of a gene.

## Sheet: Table S1 continued 1
Table S1.continued
	plcgenes				nhe genes				cer genes			hly genes
Isolate name	plcA	plcBa	plcRa		nheAa	nheBa	nheCa		cerAa	cerBa		hlyII	hlyR
deer4	1	1	1		1	1	1		1	1		1	1
tcg2-1	1	1	1		1	1	1		1	1		1	1
tky2-1	1	1	1		1	1	1		1	1		1	1
oknw2-1	1	1	1		1	1	1		1	1		1	1
fki8	1	1	1		1	1	1		1	1		1	1
cowbarnOut9	1	1	1		1	1	1		1	1		1	1
cow2_2016	1	1	1		1	1	1		1	1		1	1
kgsm2-3	1	1	1		1	1	1		1	1		1	1
shg10	1	1	1		1	1	1		1	1		0	0
gfu2-10	1	1	1		1	1	1		1	1		0	0
GTC2886	1	1	1		1	1	1		1	1		0	0
GTC2903	1	1	1		1	1	1		1	1		0	0
BC09-073	1	1	1		1	1	1		1	1		0	0
BC10-013	1	1	1		1	1	1		1	1		0	0
BC11-057	1	1	1		1	1	1		1	1		0	0
GTC2926	0	1	1		1	1	1		1	1		0	0
GTC1777	1	1	1		1	1	1		1	1		0	0
cowfeces20	1	1	1		1	1	1		1	1		0	0
horsefeces36	1	1	1		1	1	1		1	1		0	0
cowfeces18	1	1	1		1	1	1		1	1		0	0
cowbarnOut12	0	1	1		1	1	1		1	1		0	0
cowbarnOut8	1	1	1		1	1	1		1	1		0	0
cowfeces17	1	1	1		1	1	1		1	1		0	0
cowbarnOut13	1	1	1		1	1	1		1	1		0	1
horsefeces34	1	1	1		1	1	1		1	1		0	0
horsefeces33	1	1	1		1	1	1		1	1		0	0
ach14	1	1	1		1	1	1		1	1		0	1
horsepaddock30	1	1	1		1	1	1		1	1		0	1
cowfeces19	1	1	1		1	1	1		1	1		0	1
ibrk7	1	1	1		1	1	1		1	1		0	1
horsepaddock31	1	1	1		1	1	1		1	1		0	0
cowbarnIn1	1	1	1		1	1	1		1	1		1	1
horseOutpaddock26	1	1	1		1	1	1		1	1		1	1
cowsilo24	1	1	1		1	1	1		1	1		1	1
gfu2-1	1	1	1		1	1	1		1	1		1	1
cowbarnIn3	1	1	1		1	1	1		1	1		0	1
cowbarnIn5	1	1	1		1	1	1		1	1		0	1
cowbarnOut11	1	1	1		1	1	1		1	1		0	1
cowbarnIn4	1	1	1		1	1	1		1	1		1	1
horsefeces35	1	1	1		1	1	1		1	1		1	1
horsepaddock29	1	1	1		1	1	1		1	1		0	1
cow1_2016	0	1	1		1	1	1		1	1		0	1
horsefeces32	1	1	1		1	1	1		1	1		0	0
hkd1-1	1	1	1		1	1	1		1	1		0	0
aGenes that were present in the sequences of all the 44 Japanese isolates used in this study.
bpanC clade typing from Table S2.
The numbers 1 and 0 indicate the presence or absence of a gene.

## Sheet: Table S1 continued 2
Table S1.continued
	hbl genes					capsule genes						emetic toxin determinants
Isolate name	hblA	hblB	hblC	hblD		capB	capD	capA	capE	capC		cesA	cesB	cesC	cesD
deer4	1	1	0	1		0	0	0	0	0		0	0	0	0
tcg2-1	1	1	1	1		0	0	0	0	0		0	0	0	0
tky2-1	1	1	1	1		0	0	0	0	0		0	0	0	0
oknw2-1	1	1	1	1		0	0	0	0	0		0	0	0	0
fki8	1	1	1	1		0	0	0	0	0		0	0	0	0
cowbarnOut9	1	1	1	1		0	0	0	0	0		0	0	0	0
cow2_2016	1	1	1	1		0	0	0	0	0		0	0	0	0
kgsm2-3	1	1	1	1		0	0	0	0	0		0	0	0	0
shg10	1	1	1	1		0	0	0	0	0		0	0	0	0
gfu2-10	0	0	0	0		0	0	0	0	0		0	0	0	0
GTC2886	0	0	0	0		1	1	1	1	1		0	0	0	0
GTC2903	0	0	0	0		0	0	0	0	0		0	0	0	0
BC09-073	0	0	0	0		0	0	0	0	0		1	1	1	1
BC10-013	0	0	0	0		0	0	0	0	0		1	1	1	1
BC11-057	0	0	0	0		0	0	0	0	0		1	1	1	1
GTC2926	1	1	1	1		1	1	1	1	0		0	0	0	0
GTC1777	0	0	0	0		0	0	0	0	0		1	1	1	1
cowfeces20	1	1	1	1		0	0	0	0	0		0	0	0	0
horsefeces36	1	1	1	1		0	0	0	0	0		0	0	0	0
cowfeces18	1	1	1	1		0	0	0	0	0		0	0	0	0
cowbarnOut12	1	1	1	1		0	0	0	0	0		0	0	0	0
cowbarnOut8	1	1	1	1		0	0	0	0	0		0	0	0	0
cowfeces17	1	1	1	1		1	1	1	1	1		0	0	0	0
cowbarnOut13	1	1	1	1		0	0	0	0	0		0	0	0	0
horsefeces34	1	1	0	1		0	0	0	0	0		0	0	0	0
horsefeces33	1	1	1	1		0	0	0	0	0		0	0	0	0
ach14	1	1	1	1		0	0	0	0	0		0	0	0	0
horsepaddock30	1	1	1	1		0	0	0	0	0		0	0	0	0
cowfeces19	1	1	1	1		0	0	0	0	0		0	0	0	0
ibrk7	1	1	1	1		0	0	0	0	0		0	0	0	0
horsepaddock31	1	1	1	1		0	0	0	0	0		0	0	0	0
cowbarnIn1	1	1	1	1		0	0	0	0	0		0	0	0	0
horseOutpaddock26	1	1	1	1		0	0	0	0	0		0	0	0	0
cowsilo24	1	1	1	1		0	0	0	0	0		0	0	0	0
gfu2-1	1	1	1	1		0	0	0	0	0		0	0	0	0
cowbarnIn3	1	1	1	1		0	0	0	0	0		0	0	0	0
cowbarnIn5	0	0	1	0		0	0	0	0	0		0	0	0	0
cowbarnOut11	1	1	1	1		0	0	0	0	0		0	0	0	0
cowbarnIn4	1	1	0	1		0	0	0	0	0		0	0	0	0
horsefeces35	1	1	1	1		0	0	0	0	0		0	0	0	0
horsepaddock29	1	1	1	1		0	0	0	0	0		0	0	0	0
cow1_2016	1	0	0	1		0	0	0	0	0		0	0	0	0
horsefeces32	1	1	1	1		0	0	0	0	0		0	0	0	0
hkd1-1	1	1	1	1		0	0	0	0	0		0	0	0	0
aGenes that were present in the sequences of all the 44 Japanese isolates used in this study.
bpanC clade typing from Table S2.
The numbers 1 and 0 indicate the presence or absence of a gene.
