# Supplementary material for: Whole-genome sequence-based comparison and profiling of virulence-associated genes of Bacillus cereus group isolates from diverse sources in Japan
Source: BMC Microbiol. 2019 Dec 16;19:296. doi: 10.1186/s12866-019-1678-1 (PMC6915864; doi:10.1186/s12866-019-1678-1)
Supplement: Supplementary file 2 — Additional file 2: Table S2. List of isolates, corresponding metadata, and accession numbers. The strain list for the Japanese B. cereus group isolates used in the present study is shown. [file 12866_2019_1678_MOESM2_ESM.xlsx]

## Sheet: Additional file 2 Table S2
Table S2. List of isolates, corresponding metadata, and accession numbers.
Isolate name	Source	Isolation year	Isolation place	MLST sequence typea	panC cladea	rpoB allelic typinga	Average Nucleotide Identity blast (ANIb) (%)a	GenBank accession no.
tcg2-1	Soil	2011	Tochigi	616	II	410	Bacillus wiedmannii (95.2)	DRR062849
deer4	Deer feces	2016	Yamaguchi	616	II	410	Bacillus wiedmannii (95.4)	DRR160015
tky2-1	Soil	2011	Tokyo	1167	II	410	Bacillus wiedmannii (96.0)	DRR062848
oknw2-1	Soil	2010	Okinawa	1149	III	246	Bacillus albus (99.4)	DRR062853
GTC2926	Human blood	2006	N.D.b	932	III	129	Bacillus nitratireducens (99.5)	DRR168393
shg10	Soil	2011	Shiga	1165	III	380	Bacillus paranthracis (96.8)	DRR062844
BC09-073	Feces of food poisoning patient	2009	Tokyo	26	III	125	Bacillus paranthracis (97.7)	DRR062860
BC10-013	Feces of food poisoning patient	2010	Tokyo	26	III	125	Bacillus paranthracis (97.7)	DRR062861
BC11-057	Feces of food poisoning patient	2011	Tokyo	26	III	125	Bacillus paranthracis (97.7)	DRR062862
GTC1777	Hospitalized patient	1982	N.D.	26	III	125	Bacillus paranthracis (97.7)	DRR062855
GTC2886	Hospitalized patient	1995	N.D.	45	III	125	Bacillus paranthracis (98.6)	DRR062856
gfu2-10	Soil	2011	Gifu	1157	III	125	Bacillus paranthracis (98.7)	DRR062847
GTC2903	Hospitalized patient	1995	N.D.	1273	III	125	Bacillus paranthracis (98.7)	DRR168392
fki8	Soil	2012	Fukui	1168	III	308	Bacillus tropicus (96.4)	DRR062852
cowbarnOut9	Soil outside cow barn	2018	Ibaraki	1159	III	365	Bacillus tropicus (96.9)	DRR160022
cow2_2016	Cow feces	2016	Ibaraki	1159	III	365	Bacillus tropicus (96.9)	DRR160018
kgsm2-3	Soil	2010	Kagoshima	1159	III	365	Bacillus tropicus (96.9)	DRR062845
cowbarnOut12	Soil outside cow barn	2018	Ibaraki	1154	IV	154	Bacillus cereus (97.3)	DRR174860
horsefeces33	Horse feces	2018	Ibaraki	922	IV	154	Bacillus cereus (96.7)	DRR160027
cowbarnOut13	Soil outside cow barn	2018	Ibaraki	2146	IV	424	Bacillus cereus (97.1)	DRR174861
cowfeces18	Cow feces	2018	Ibaraki	1154	IV	154	Bacillus cereus (97.2)	DRR174863
cowfeces17	Cow feces	2018	Ibaraki	1155	IV	154	Bacillus cereus (97.3)	DRR174862
cowfeces20	Cow feces	2018	Ibaraki	1154	IV	154	Bacillus cereus (97.3)	DRR160020
horsefeces34	Horse feces	2018	Ibaraki	2259	IV	154	Bacillus cereus (97.3)	DRR174869
horsefeces36	Horse feces	2018	Ibaraki	1154	IV	154	Bacillus cereus (97.3)	DRR160028
cowbarnOut8	Soil outside cow barn	2018	Ibaraki	98	IV	154	Bacillus cereus (97.4)	DRR174858
cowfeces19	Cow feces	2018	Ibaraki	1150	IV	92	Bacillus cereus (98.2)	DRR174864
horsepaddock30	Soil inside paddock	2018	Ibaraki	493	IV	92	Bacillus cereus (98.2)	DRR160030
horsepaddock29	Soil inside paddock	2018	Ibaraki	1246	IV	92	Bacillus cereus (98.3)	DRR174867
ach14	Human blood	2014	Aichi	1274	IV	92	Bacillus cereus (98.3)	DRR168394
ibrk7	Soil	2012	Ibaraki	1169	IV	92	Bacillus cereus (98.3)	DRR062851
horsepaddock31	Soil inside paddock	2018	Ibaraki	1241	IV	92	Bacillus cereus (98.4)	DRR174868
cowbarnIn1	Soil inside cow barn	2018	Ibaraki	372	IV	92	Bacillus cereus (98.9)	DRR174855
horseOutpaddock26	Soil beside paddock	2018	Ibaraki	100	IV	158	Bacillus cereus (99.0)	DRR174866
cowbarnIn4	Soil inside cow barn	2018	Ibaraki	230	IV	409	Bacillus thuringiensis (96.5)	DRR174857
horsefeces35	Horse feces	2018	Ibaraki	12	IV	296	Bacillus thuringiensis (96.7)	DRR174870
cowsilo24	Soil from silo	2018	Ibaraki	1162	IV	277	Bacillus thuringiensis (97.9)	DRR174865
cowbarnIn5	Soil inside cow barn	2018	Ibaraki	435	IV	277	Bacillus thuringiensis (98.3)	DRR160021
cowbarnOut11	Soil outside cow barn	2018	Ibaraki	435	IV	277	Bacillus thuringiensis (98.3)	DRR174859
gfu2-1	Soil	2011	Gifu	243	IV	277	Bacillus thuringiensis (98.3)	DRR062846
cowbarnIn3	Soil inside cow barn	2018	Ibaraki	435	IV	277	Bacillus thuringiensis (98.4)	DRR174856
cow1_2016	Cow feces	2016	Ibaraki	1573	IV	277	Bacillus thuringiensis (98.9)	DRR160017
horsefeces32	Horse feces	2018	Ibaraki	665	V	129	Bacillus toyonensis (99.4)	DRR160026
hkd1-1	Soil	2011	Hokkaido	665	V	129	Bacillus toyonensis (99.4)	DRR062854
a:Assigned in sillico using BTyper version 2.3.0.
b:No data.
