# Supplementary material for: Whole-genome sequence-based comparison and profiling of virulence-associated genes of Bacillus cereus group isolates from diverse sources in Japan
Source: BMC Microbiol. 2019 Dec 16;19:296. doi: 10.1186/s12866-019-1678-1 (PMC6915864; doi:10.1186/s12866-019-1678-1)
Supplement: Supplementary file 3 — Additional file 3: Table S3. The 27 Bacillus cereus strains derived from countries other than Japan used in this study. The strain list for the B. cereus group isolates from countries other than Japan used in the present study is shown. [file 12866_2019_1678_MOESM3_ESM.xlsx]

## Sheet: Additional file 3 Table S3
Table S3. The 27 Bacillus cereusstrains derived from countries other than Japan used in this study.
Strain	Source	Isolation year	Isolation country	panC clade	GenBank accession no.
DSM12442	Soil	unknown	Ghana	I	CM000745.1
AH1271	Lamp in a hospital	unknown	Iceland	II	CM000739.1
Rock4-2	Soil	unknown	USA	III	CM000734.1
E33L	Zebra carcass	1996	Zambia	III	NC-006274.1
03BB102	Blood	2003	USA	III	NC-012472.1
03BB108	Environmental isolate	2003	USA	III	ABDM00000000.2
AH187	Vomit	unknown	UK	III	NC-011658.1
AH820	Periodontal pocket	unknown	Norway	III	NC-011773.1
ATCC10987	Milk products	1930	Canada	III	CP026375.1
ATCC4342	Dairy	1900	USA	III	CM000721.1
F	Permaforest	2013	Russia	III	CM001787.1
m1293	Milk products	1987	Brazil	III	CM000714.1
Q1	Deepsub surface oil reservoir	unknown	China	III	CP000227.1
Rock3-42	Soil	unknown	USA	III	CM000732.1
F65185	Open fracture	unknown	USA	IV	CM000736.1
172560W	Wound	2003	UK	IV	CM000717.1
AH1134	Pediatric endophthalmitis	unknown	USA	IV	ABDA00000000.2
ATCC10876	Contaminated flask	1945	unknown	IV	CM000715.1
ATCC14579	Cowshed air; Type strain	1916	USA	IV	CP034551.1
B4264	Pneumonia pleural fluid	1969	unknown	IV	CP001176.1
Rock1-15	Soil	unknown	USA	IV	CM000729.1
Rock3-29	Soil	unknown	USA	V	CM000731.1
Rock4-18	Soil	unknown	USA	V	CM000735.1
AH1272	Amniotic fluid	unknown	Iceland	VI	CM000740.1
AH1273	Blood	unknown	Iceland	VI	CM000741.1
AH603	Dairy	unknown	unknown	VI	CM000737.1
AH621	Soil	unknown	Norway	VI	CM000719.1
