# Supplementary material for: Whole-genome sequence-based comparison and profiling of virulence-associated genes of Bacillus cereus group isolates from diverse sources in Japan
Source: BMC Microbiol. 2019 Dec 16;19:296. doi: 10.1186/s12866-019-1678-1 (PMC6915864; doi:10.1186/s12866-019-1678-1)
Supplement: Supplementary file 4 — Additional file 4: Table S4. The capsule operon (capA, capB, capC, capD and capE) in three B. cereus group isolates genome. Total read count and average query coverage were calculated using “mapped reads to reference” option of CLC genomic workbench ver11.0.1 with default parameters. Total read count and query coverage of capsule operon are shown. [file 12866_2019_1678_MOESM4_ESM.xlsx]

## Sheet: Additional file 4 Table S4
Table S4. The capsule operon (capA, capB, capC, capD and capE) in three B. cereus group isolates genome. Total read count and average query coverage were calculated using "mapped reads to reference" option of CLC genomic workbench ver11.0.1 with default parameters.
Isolate name	gene name	Total read count	Average coverage	Consensus length	Reference length	Covered percentage (Consensus length/Reference length)
GTC2926	capA	664	121.95	1236	1236	100
	capB	773	124.41	1185	1395	84.9462
	capC	264	118.04	450	450	100
	capD	752	107.37	1530	1530	100
	capE	0	0	0	345	0
GTC2886	capA	52	7.1	264	1236	21.3592
	capB	349	53.7	1185	1395	84.9462
	capC	133	57.36	450	450	100
	capD	2	0.11	121	1530	7.9085
	capE	53	24.85	282	345	81.7391
cowfeces17	capA	28	5.07	444	1236	35.9223
	capB	38	7.14	946	1395	67.8136
	capC	43	21.52	450	450	100
	capD	0	0	0	1530	0
	capE	0	0	0	345	0
